# Supplementary material for: Impact of Anti-TNFα Treatment on the Humoral Response to the BNT162b2 mRNA COVID-19 Vaccine in Pediatric Inflammatory Bowel Disease Patients
Source: Vaccines (Basel). 2022 Sep 27;10(10):1618. doi: 10.3390/vaccines10101618 (PMC9611127; doi:10.3390/vaccines10101618)
Supplement: Supplementary file 1 [file vaccines-10-01618-s001.zip]

Archive with 1 entries (1 files):
- vaccines-1922982-supplementary.pdf
